# Supplementary material for: Tissue culture-induced genetic and epigenetic alterations in rice pure-lines, F1 hybrids and polyploids
Source: BMC Plant Biol. 2013 May 5;13:77. doi: 10.1186/1471-2229-13-77 (PMC3648424; doi:10.1186/1471-2229-13-77)
Supplement: Additional file 1 — Adaptors, pre-selective primers and selective amplification primers used in AFLP and MSAP analysis. [file 1471-2229-13-77-S1.xlsx]

## Sheet: Sheet1
Additional file 1. Adaptors, pre-selective primers and selective amplification primers used in AFLP and MSAP analysis.
Adapters	Sequence
MseI-adapterI	5'-GACGATGAGTCCTGAG-3'
MseI-adapterlI	5'-TACTCAGGACTCAT-3'
EcoRI-adapterI	5'-CTCGTAGACTGCGTACC-3'
EcoRI-adapterlI	5'-AATTGGTACGCAGTC-3'
H/M-adapterI	5'-GATCATGAGTCCTGCT-3'
H/M -adapterlI	5'-CGAGCAGGACTCATGA-3'
Pre-selective primers
EcoRI +A	5'-GACTGCGTACCAATTCA-3'
H/M+0	5'-ATCATGAGTCCTGCTCGG-3'
MseI+C	5'-GATGAGTCCTGAGTAAC-3'
Selective primers
MseI primers
1. M-CAA	5'-GATGAGTCCTGAGTAACAA-3'
2.M-CAC	5'-GATGAGTCCTGAGTAACAC-3'
3.M-CAG	5'-GATGAGTCCTGAGTAACAG-3'
4.M-CAT	5'-GATGAGTCCTGAGTAACAT-3'
5.M-CTA	5'-GATGAGTCCTGAGTAACTA-3'
7.M-CTG	5'-GATGAGTCCTGAGTAACTG-3'
8.M-CTT	5'-GATGAGTCCTGAGTAACTT-3'
H/M primers
2. H/M-TCG	5'-ATCATGAGTCCTGCTCGGTCG-3'
3. H/M-TCC	5'-ATCATGAGTCCTGCTCGGTCC-3'
4. H/M-TTC	5'-ATCATGAGTCCTGCTCGGTTC-3'
5. H/M-TTG	5'-ATCATGAGTCCTGCTCGGTTG-3'
6. H/M-TTA	5'-ATCATGAGTCCTGCTCGGTTA-3'
7. H/M-TGA	5'-ATCATGAGTCCTGCTCGGTGA-3'
8. H/M-TGT	5'-ATCATGAGTCCTGCTCGGTGT-3'
10. H/M-TAC	5'-ATCATGAGTCCTGCTCGGTAC-3'
EcoRI primers
ａ E-AAC	5'-GACTGCGTACCAATTCAAC-3' (combined with 4 and 8 MseI primers and 4 H/M primers)
ｂ E-AAG	5'-GACTGCGTACCAATTCAAG-3' (combined with 5 MseI primers and 3, 4, 6, 7, 8 and 10 H/M primers)
ｃ E-ACA	5'-GACTGCGTACCAATTCACA-3' (combined with 1，2，3，4，7 and 8 MseI primers and 2 H/M primers)
ｄ E-ACT	5'-GACTGCGTACCAATTCACT-3' (combined with 1，2，3 and 4 MseI primers and 2 H/M primers)
ｅ E-ACC	5'-GACTGCGTACCAATTCACC-3' (combined with 5 H/M primers)
ｈ E-AGG	5'-GACTGCGTACCAATTCAGG-3' (combined with 2, 4 and 5 H/M primers)
ｊ E-ATC	5'-GACTGCGTACCAATTC ATC-3' (combined with 1，2，3，7，8 and 9 MseI primers and 6, 7 and 10 H/M primers)
