# Supplementary material for: Tissue culture-induced genetic and epigenetic alterations in rice pure-lines, F1 hybrids and polyploids
Source: BMC Plant Biol. 2013 May 5;13:77. doi: 10.1186/1471-2229-13-77 (PMC3648424; doi:10.1186/1471-2229-13-77)
Supplement: Additional file 4 — Statistical test for the nonrandom distribution of the variant AFLP and MSAP bands across the 12 rice chromosomes. [file 1471-2229-13-77-S4.xlsx]

## Sheet: Sheet1
Additonal file 4. Statistical test for the nonrandom distribution of the variant AFLP and MSAP bands across the 12 rice chromosomes.
	AFLP	MSAP
Chi-Square	2.87519	3.41942
df	9	7
Asymp. Sig.	0.969038	0.843686
