# Supplementary material for: Tissue culture-induced genetic and epigenetic alterations in rice pure-lines, F1 hybrids and polyploids
Source: BMC Plant Biol. 2013 May 5;13:77. doi: 10.1186/1471-2229-13-77 (PMC3648424; doi:10.1186/1471-2229-13-77)
Supplement: Additional file 5 — Sequence analysis of variant AFLP bands isolated from calli and regenerated plants of the six rice genotypes. [file 1471-2229-13-77-S5.xlsx]

## Sheet: Sheet1
Additonal file 5. Sequence analysis of variant AFLP bands isolated from calli and regenerated plants of the six rice genotypes.
Clone ID	species originated	Blast-based homology		Length of bands
		Hit of blastx	Hit of blastn
A1	rice	hypothetical protein OsJ_016421 [Oryza sativa (japonica cultivar-group)].	Oryza sativa Japonica Group chromosome 5 clone P0431G05, complete sequence.	285bp
		gb|EAZ32938.1|	AC087551
A2	rice		Oryza sativa (japonica cultivar-group) genomic DNA, chromosome 12.	312bp
			AP008218
A3	rice		Oryza sativa (japonica cultivar-group) genomic DNA, chromosome 12.	194bp
			AP008218
A4	rice	B1234D02.14 [Oryza sativa (japonica cultivar-group)].	Oryza sativa (japonica cultivar-group) genomic DNA, chromosome 4.	535bp
		emb|CAE75890.1|	AP008210
A5	rice	hypothetical protein OsJ_035288 [Oryza sativa (japonica cultivar-group)].	Oryza sativa (japonica cultivar-group) genomic DNA, chromosome 12.	401bp
		gb|EAZ21079.1|	AP008218
A6	rice		Oryza sativa genomic DNA, chromosome 4, BAC clone: OSIGBa0127A14, complete sequence.	527bp
			CR855167
A7	rice		Oryza sativa (japonica cultivar-group) genomic DNA, chromosome 8.	261bp
			AP008214
A8	rice		Oryza sativa Japonica Group chromosome 10 clone nbxb0012D19,complete sequence.	170bp
			AC087546
A9	rice	hypothetical protein OsJ_034802 [Oryza sativa (japonica cultivar-group)].	Oryza sativa (japonica cultivar-group) genomic DNA, chromosome 12.	200bp
		gb|EAZ20593.1|	AP008218
A10	rice		Oryza sativa (japonica cultivar-group) genomic DNA, chromosome 1.	100bp
			AP008207
A11	rice	OSJNBa0086B14.25 [Oryza sativa (japonica cultivar-group)].	Oryza sativa (japonica cultivar-group) genomic DNA, chromosome 4.	409bp
		emb|CAD40852.1|	AP008210
A12	rice	retrotransposon protein, putative, unclassified [Oryza sativa (japonica cultivar-group)].	Oryza sativa (japonica cultivar-group) genomic DNA, chromosome 4.	335bp
		gb|ABA97752.2|	AP008210
A13	rice		Oryza sativa (japonica cultivar-group) genomic DNA, chromosome 1.	292bp
			AP008207
A14	rice		Oryza sativa (japonica cultivar-group) genomic DNA, chromosome 12.	198bp
			AP008218
A15	rice		Oryza sativa (japonica cultivar-group) genomic DNA, chromosome 10.	175bp
			AP008216
A16	rice	hypothetical protein LOC_Os12g27340 [Oryza sativa (japonica cultivar-group)].	Oryza sativa chromosome 10 BAC OSJNBa0026O12 genomic sequence, complete sequence.	277bp
		gb|ABA98391.1|	AC078829
A17	rice	hypothetical protein OsI_006122 [Oryza sativa (indica cultivar-group)].	Oryza sativa (japonica cultivar-group) genomic DNA, chromosome 2.	229bp
		gb|EAY84889.1|	AP008208
A18	rice	hypothetical protein OsI_007728 [Oryza sativa (indicacultivar-group)].	Oryza sativa (japonica cultivar-group) Os02g0592300 (Os02g0592300) mRNA, complete cds.	474bp
		gb|EAY86495.1|	NM_001053827
A19	rice	unknown protein [Oryza sativa Japonica Group].	Oryza rufipogon (W1943) cDNA clone: ORW1943C113D10, full insert sequence.	386bp
		dbj|BAD05342.1|	CU405810
A20	rice	hypothetical protein OsI_037643 [Oryza sativa (indica cultivar-group)].	Brassica napus thioredoxin-h-like-2 (THL-2) mRNA, partial cds.	355bp
		gb|EAY83684.1|	U59380
A21	rice	hypothetical protein OsI_029797 [Oryza sativa (indica cultivar-group)].	Oryza sativa (japonica cultivar-group) genomic DNA, chromosome 9.	324bp
		gb|EAZ08565.1|	AP008215
A22	rice	acetyltransferase NSI (Nuclear shuttle protein-interacting protein homolog).	Oryza sativa (japonica cultivar-group) genomic DNA, chromosome 5.	282bp
		sp|A2Y5T7.2|NSI_ORYSI	AP008211
A23	rice		Oryza sativa Japonica Group chromosome 11 clone OSJNBa0015P05 map C53961S, complete sequence.	280bp
			AC112208
A24	rice		Oryza sativa (japonica cultivar-group) genomic DNA, chromosome 2.	288bp
			AP008208
A25	rice	hypothetical protein OsJ_013531 [Oryza sativa (japonica cultivar-group)].	Oryza sativa (japonica cultivar-group) Os04g0278000 (Os04g0278000) mRNA, complete cds.	354bp
		gb|EAZ30048.1|	NM_001058891
A26	rice		Oryza sativa (japonica cultivar-group) genomic DNA, chromosome 3.	317bp
			AP008209
A27	rice	Os01g0554100 [Oryza sativa (japonica cultivar-group)].	Oryza sativa (japonica cultivar-group) chromosome 11 PAC clone P0542B04, complete sequence.	296bp
		ref|NP_001043317.1|	AC133291
A28	rice	hypothetical protein [Oryza sativa Japonica Group].	Oryza sativa chromosome 3 BAC OSJNBb0007E22 genomic sequence, complete sequence.	291bp
		dbj|BAD53920.1|	AC136972
A29	rice	hypothetical protein [Oryza sativa (japonica cultivar-group)].	Oryza sativa (japonica cultivar-group) genomic DNA, chromosome 9.	245bp
		gb|AAT81757.1|	AP008215
A30	rice	hypothetical protein OsJ_010455 [Oryza sativa (japonica cultivar-group)].	Oryza sativa (japonica cultivar-group) genomic DNA, chromosome 3.	228bp
		gb|EAZ26972.1|	AP008209
A31	rice		Oryza sativa (japonica cultivar-group) chromosome 11 BAC clone OSJNBa0039F06, complete sequence.	191bp
			AC118346
A32	rice	OSIGBa0103O01.9 [Oryza sativa (indica cultivar-group)].	Oryza sativa (japonica cultivar-group) genomic DNA, chromosome 6.	175bp
		emb|CAH67291.1|	AP008212
A33	rice		Oryza sativa (japonica cultivar-group) genomic DNA, chromosome 2.	153bp
			AP008208
A34	rice	unknown protein [Oryza sativa (japonica cultivar-group)].	Oryza sativa (japonica cultivar-group) genomic DNA, chromosome 7. ACCESSION AP008213 AP006873	149bp
		gb|AAU44297.1|	AP008213
A35	rice		Oryza sativa (japonica cultivar-group) Os01g0256800 (Os01g0256800) mRNA, partial cds	135
			NM_001049163
A36	rice	hypothetical protein OsJ_032935 [Oryza sativa (japonica cultivar-group)].	Oryza sativa (japonica cultivar-group) Os11g0555600 (Os11g0555600) mRNA, complete cds.	401bp
		gb|EAZ18726.1|	NM_001074619
A37	rice	hypothetical protein OsJ_029011 [Oryza sativa (japonica cultivar-group)].	Oryza sativa (japonica cultivar-group) genomic DNA, chromosome 9.	417bp
		gb|EAZ45528.1|	AP008215
A38	rice		Oryza sativa (japonica cultivar-group) genomic DNA, chromosome 3.	267bp
			AP008209
A39	rice	hypothetical protein OsJ_025309 [Oryza sativa (japonica cultivar-group)].	Oryza sativa (japonica cultivar-group) Os08g0199000 (Os08g0199000) mRNA, complete cds.	308bp
		gb|EAZ41826.1|	NM_001067738
A40	rice	putative isomerase [Oryza sativa (japonica cultivar-group)].	Oryza sativa chromosome 3 BAC OSJNBb0021K20 genomic sequence, complete sequence.	238bp
			AC135598
A41	rice	PREDICTED: similar to rCG47884 [Equus caballus].	Oryza sativa (japonica cultivar-group) genomic DNA, chromosome 9.	227bp
		ref|XP_001915199.1|	AP008215
A42	rice		Oryza sativa Japonica Group chromosome 5 clone OSJNBb0099O15, complete sequence.	179bp
			AC118289
A43	rice		Oryza sativa (japonica cultivar-group) chromosome 11 clone OSJNBb0004B05, complete sequence.	170bp
			AC123514
A44	rice		Oryza sativa (japonica cultivar-group) genomic DNA, chromosome 12.	131bp
			AP008218
A45	rice		Oryza sativa (japonica cultivar-group) genomic DNA, chromosome 9.	112bp
			AP008215
A46	rice		Oryza sativa (japonica cultivar-group) chromosome 11 BAC clone P0038B07, complete sequence.	303bp
			AC109832
A47	rice	retrotransposon protein, putative, unclassified [Oryza sativa (japonica cultivar-group)].	Oryza sativa Japonica Group chromosome 11 clone OSJNBb0064M09 map near S6115, complete sequence.	175bp
		gb|ABA93664.1|	AC146939
A48	rice	Os07g0572000 [Oryza sativa (japonica cultivar-group)].	Oryza sativa Japonica Group cDNA, clone: J090045E15, full insert sequence.	268bp
		ref|NP_001060055.1|	AK288534
A49	rice		Oryza sativa (japonica cultivar-group) genomic DNA, chromosome 12.	262bp
			AP008218
A50	rice	hypothetical protein OsI_027109 [Oryza sativa (indica cultivar-group)].	Oryza sativa (japonica cultivar-group) genomic DNA, chromosome 8.	254bp
		EAZ05877	AP008214
A51	rice	hypothetical protein OsJ_016825 [Oryza sativa (japonica cultivar-group)].	Oryza sativa (japonica cultivar-group) Os05g0224900 (Os05g0224900) mRNA, complete cds.	230bp
		gb|EAZ33342.1|	NM_001061493
A52	rice	hypothetical protein OsI_003606 [Oryza sativa (indicacultivar-group)].	Oryza sativa (japonica cultivar-group) genomic DNA, chromosome 1.	350bp
		gb|EAY75759.1|	AP008207
A53	rice	hypothetical protein OrsaiPp13 [Oryza sativa Indica Group].	Oryza sativa Japonica Group mitochondrial DNA, complete genome.	445bp
		ref|YP_514642.1|	BA000029
A54	rice	hypothetical protein OsJ_016538 [Oryza sativa (japonica cultivar-group)].	Oryza sativa Japonica Group chromosome 5 clone P0617A08, complete sequence.	288bp
		gb|EAZ33055.1|	AC135426
A55	rice	unknown [Oryza sativa (indica cultivar-group)].	Oryza sativa (japonica cultivar-group) genomic DNA, chromosome 6.	297bp
		gb|ABR25366.1|	AP008212
A56	rice	hypothetical protein OsJ_016538 [Oryza sativa (japonica cultivar-group)].	Oryza sativa Japonica Group chromosome 5 clone P0617A08, complete sequence.	252bp
		gb|EAZ33055.1|	AC135426
A57	rice	hypothetical protein OsI_019715 [Oryza sativa (indica cultivar-group)].	Oryza sativa Japonica Group chromosome 5 clone OJ1004_E02, complete sequence.	170bp
		gb|EAY98482.1|	AC093952
A58	rice		Genomic sequence for Oryza sativa, Nipponbare strain, cloneOSJNBa0032G21, from chromosome 3, complete sequence.	157bp
			AC137267
A59	rice		Oryza sativa (japonica cultivar-group) genomic DNA, chromosome 8.	142bp
			AP008214
A60	rice		Oryza sativa (japonica cultivar-group) genomic DNA, chromosome 8.	455bp
			AP008214.1
A61	rice		Oryza sativa (japonica cultivar-group) genomic DNA, chromosome 8.	417bp
			AP008214
A62	rice	hypothetical protein OsJ_000925 [Oryza sativa (japonica cultivar-group)].	Oryza sativa (japonica cultivar-group) genomic DNA, chromosome 1.	333bp
		gb|EAZ11100.1|	AP008207
A63	rice	hypothetical protein LOC_Os11g44650 [Oryza sativa (japonica cultivar-group)].	Oryza sativa (japonica cultivar-group) genomic DNA, chromosome 1. ACCESSION AP008207 AP006867	313bp
		gb|ABA95217.1|	AP008207
A64	rice	retrotransposon protein, putative, unclassified [Oryza sativa (japonica cultivar-group)].	Oryza sativa (japonica cultivar-group) genomic DNA, chromosome 6.	294bp
		gb|ABF93968.1|	AP008212
A65	rice		Oryza sativa chromosome 3 BAC OSJNBa0002D18 genomic sequence, complete sequence.	291bp
			AC134886
A66	rice		Oryza sativa (japonica cultivar-group) genomic DNA, chromosome 2.	283bp
			AP008208
A67	rice		Oryza sativa (japonica cultivar-group) genomic DNA, chromosome 1.	278bp
			AP008207
A68	rice		Oryza sativa (japonica cultivar-group) genomic DNA, chromosome 10.	244bp
			AP008216
A69	rice	hypothetical protein OsI_010243 [Oryza sativa (indica cultivar-group)].	Oryza sativa (japonica cultivar-group) Os03g0211400 (Os03g0211400)mRNA, complete cds.	185bp
		gb|EAY89010.1|	NM_001055882
A70	rice		Oryza sativa Japonica Group chromosome 5 clone P0668F02, complete sequence.	183bp
			AC130729
A71	rice	OSIGBa0132O24.2 [Oryza sativa (indica cultivar-group)].	Oryza sativa genomic DNA, chromosome 4, BAC clone: OSIGBa0132O24, complete sequence.	164bp
		emb|CAH66100.1|	CR855052
A72	rice	hypothetical protein OsI_024033 [Oryza sativa (indica cultivar-group)].	Oryza sativa (japonica cultivar-group) genomic DNA, chromosome 7.	154bp
		gb|EAZ02801.1|	AP008213
A73	rice	Os06g0229900 [Oryza sativa (japonica cultivar-group)].	Oryza sativa (japonica cultivar-group) genomic DNA, chromosome 6.	138bp
		ref|NP_001057217.1|	AP008212
A74	rice		Oryza sativa Japonica Group chromosome 3 clone OSJNBb0006O08 map S15179S, complete sequence.	314bp
			AC120506
A75	rice	hypothetical protein LOC_Os12g34019 [Oryza sativa (japonica cultivar-group)].	Oryza sativa Japonica Group cDNA, clone: J090093O11, full insert sequence.	220bp
		gb|ABA99230.1|	AK289063
A76	rice		Oryza sativa (japonica cultivar-group) genomic DNA, chromosome 1.	270bp
			AP008207
A77	rice		Oryza sativa (japonica cultivar-group) genomic DNA, chromosome 5.	417bp
			AP008211
A78	rice	Os04g0191000 [Oryza sativa (japonica cultivar-group)].	Oryza sativa (japonica cultivar-group) genomic DNA, chromosome 4.	403bp
		ref|NP_001052201.1|	AP008210
A79	rice	hypothetical protein OsI_005620 [Oryza sativa (indicacultivar-group)].	Oryza sativa (japonica cultivar-group) genomic DNA, chromosome 2	396bp
		gb|EAY84387.1|	AP008208.1
A80	rice	retrotransposon protein, putative, unclassified [Oryza sativa (japonica cultivar-group)].	Oryza sativa (japonica cultivar-group) genomic DNA, chromosome 6.	294bp
		gb|ABF93968.1|	AP008212
A81	rice	hypothetical protein [Oryza sativa (japonica cultivar-group)].	Oryza sativa (japonica cultivar-group) genomic DNA, chromosome 2	278bp
		gb|AAO73291.1|	AP008208.1
A82	rice		Oryza sativa (japonica cultivar-group) genomic DNA, chromosome 6	206bp
			AP008212.1
A83	rice		Oryza sativa (japonica cultivar-group) genomic DNA, chromosome 4	278bp
			AP008210.1
A84	rice	mitogen activated protein kinase 16-1 [Oryza sativa Indica Group].	Oryza sativa Japonica Group chromosome 5 clone OJ1607_F09, complete sequence.	243bp
		gb|ACF06191.1|	AC104283
A85	rice	Hypothetical protein [Oryza sativa (japonica cultivar-group)].	Oryza sativa (japonica cultivar-group) chromosome 5 PAC clone P0014F09, complete sequence.	303bp
		gb|AAM01157.2|AC113336_9	AC135919
A86	rice		Oryza sativa (japonica cultivar-group) chromosome 11 clone OSJNBa0034P08, complete sequence	296bp
			AC109365
