# Supplementary material for: Tissue culture-induced genetic and epigenetic alterations in rice pure-lines, F1 hybrids and polyploids
Source: BMC Plant Biol. 2013 May 5;13:77. doi: 10.1186/1471-2229-13-77 (PMC3648424; doi:10.1186/1471-2229-13-77)
Supplement: Additional file 6 — Sequence analysis of variant MSAP bands isolated from calli and regenerated plants of the six rice genotypes. [file 1471-2229-13-77-S6.xlsx]

## Sheet: Sheet1
Additional file 6. Sequence analysis of variant MSAP bands isolated from calli and regenerated plants of the six rice genotypes.
Clone ID	species originated	Blast-based homology		Length of bands
		Hit of blastx	Hit of blastn
M1	rice	hypothetical proteinOsI_003774 [Oryza sativa (indicacultivar-group)].	Oryza sativa (japonicacultivar-group) Os01g0763700 (Os01g0763700)mRNA, complete cds.	384bp
		EAY75927	NM_001050871.1
M2	rice		Oryza sativa Japonica Group chromosome 5 clone OSJNBa0065C11, complete sequence	414bp
			AC124141.2
M3	rice	putative polyprotein [Oryza sativa (japonica cultivar-group)].	Oryza sativa genomic DNA,chromosome 4, BAC clone: OSIGBa0076I14, complete sequence.	336bp
		AAO23093	CR855106
M4	rice		Oryza sativa chromosome 3 BAC OSJNBb0021K20 genomic sequence, complete sequence.	321bp
			AC135598.
M5	rice	hypothetical protein OsJ_002126 [Oryza sativa (japonica cultivar-group)].	Oryza sativa (japonica cultivar-group) genomic DNA, chromosome 1.	305bp
		EAZ12301	AP008207
M6	rice		Oryza glaberrima clone OG_BBa0028F24, complete sequence.	301bp
			AC211604
M7	rice		Oryza sativa (japonica cultivar-group) Os05g0382000 (Os05g0382000) mRNA, complete cds.	134bp
			NM_001061938
M8	rice	hypothetical protein OsJ_002231 [Oryza sativa (japonica cultivar-group)].	Oryza sativa (japonica cultivar-group) Os11g0670100 (Os11g0670100) mRNA, complete cds.	281bp
		EAZ12406	NM_001074960
M9	rice	hypothetical protein LOC_Os03g62539 [Oryza sativa (japonica cultivar-group)].	Oryza sativa (japonica cultivar-group) Os03g0842300 (Os03g0842300) mRNA, complete cds.	261bp
		ABF99822	NM_001058391
M10	rice		Oryza sativa (japonica cultivar-group) genomic DNA, chromosome 12.	243bp
			AP008218
M11	rice	B1234D02.14 [Oryza sativa (japonica cultivar-group)].	Oryza sativa (japonica cultivar-group) genomic DNA, chromosome 4.	240bp
		CAE75890	AP008210
M12	rice	hypothetical protein [Oryza sativa Japonica Group].	Oryza sativa (japonica cultivar-group) genomic DNA, chromosome 4.	140bp
		BAD62013	AP008210
M13	rice		Oryza sativa Japonica Group mitochondrial DNA, complete genome.	456bp
			BA000029
M14	rice		Oryza sativa (japonica cultivar-group) cultivar Nipponbaremitochondrion, complete genome.	384bp
			DQ167400
M15	rice		Zea mays clone ZMMBBb-272P17, complete sequence.	140bp
			AC165178
M16	rice		Oryza sativa (japonica cultivar-group) cultivar Nipponbare mitochondrion, complete genome.	347bp
			DQ167400
M17	rice		Genomic sequence for Oryza sativa, Nipponbare strain, clone OSJNBb0058P18, from chromosome 3, complete sequence.	227bp
			AC116426
M18	rice	hypothetical protein OsJ_002231 [Oryza sativa (japonica cultivar-group)].	Oryza sativa (japonica cultivar-group) Os11g0670100 (Os11g0670100) mRNA, complete cds.	274bp
		EAZ12406	NM_001074960
M19	rice		Oryza sativa Japonica Group mitochondrial DNA, complete genome.	456bp
			BA000029
M20	rice	hypothetical protein OsI_003774 [Oryza sativa (indica cultivar-group)].	Oryza sativa (japonica cultivar-group) Os01g0763700 (Os01g0763700) mRNA, complete cds.	414bp
		EAY75927	NM_001050871
M21	rice	retrotransposon protein, putative,unclassified [Oryza sativa (japonica cultivar-group)].	Oryza sativa (japonica cultivar-group) chromosome 11 BAC clone OSJNBa0002C14, complete sequence.	275b
		ABA95227	AC133609
M22	rice		Oryza sativa (japonica cultivar-group) genomic DNA, chromosome 9.	226bp
			AP008215
M23	rice		Oryza sativa (japonica cultivar-group) genomic DNA, chromosome 2.	180bp
			AP008208
M24	rice		Oryza sativa Japonica Group cDNA, clone: J090096L24, full insert sequence.	142bp
			AK289107
M25	rice	hypothetical protein OsJ_023094 [Oryza sativa (japonica cultivar-group)].	Oryza sativa (japonica cultivar-group) genomic DNA, chromosome 7.	344bp
		EAZ39611	AP008213
M26	rice	retrotransposon protein, putative, unclassified [Oryza sativa (japonica cultivar-group)].	Oryza sativa (japonica cultivar-group) genomic DNA, chromosome 4.	277bp
		AAX96008	AP008210
M27	rice		Oryza sativa (japonica cultivar-group) Os02g0605500 (Os02g0605500) mRNA, complete cds.	207bp
			NM_001053906
M28	rice		Oryza sativa (japonica cultivar-group) genomic DNA, chromosome 1.	202bp
			AP008207
M29	rice		Oryza sativa (japonica cultivar-group) genomic DNA, chromosome 3.	128bp
			AP008209
M30	rice		Oryza sativa (japonica cultivar-group) genomic DNA, chromosome 4.	238bp
			AP008210
M31	rice		Oryza sativa (japonica cultivar-group) genomic DNA, chromosome 4.	232bp
			AP008210
M32	rice	Os07g0467800 [Oryza sativa (japonica cultivar-group)].	Oryza sativa (japonica cultivar-group) genomic DNA, chromosome 2.	399bp
		ref|NP_001059593.1	AP008208
M33	rice		Oryza sativa Japonica Group mitochondrial DNA, complete genome.	369bp
			BA000029
M34	rice	hypothetical protein OsJ_030789 [Oryza sativa (japonica cultivar-group)].	Oryza sativa (japonica cultivar-group) Os10g0500300 (Os10g0500300) mRNA, partial cds.	197bp
		gb|EAZ16580.1	NM_001071513
M35	rice		Oryza sativa genomic DNA, chromosome 4, BAC clone: OSIGBa0158D24, complete sequence.	123bp
			CR855135
M36	rice		Oryza sativa (japonica cultivar-group) genomic DNA, chromosome 4.	312bp
			AP008210
M37	rice		Oryza sativa (japonica cultivar-group) genomic DNA, chromosome 7.	216bp
			AP008213
M38	rice		Brachypodium distachyon cultivar Bd21 chloroplast, complete genome.	199bp
			EU325680
M39	rice		Oryza sativa chromosome 3 BAC OSJNBa0078D06 genomic sequence, complete sequence.	110bp
			AC133339
M40	rice		Zea mays full-length cDNA clone ZM_BFc0173L05 mRNA, complete cds.	269bp
			BT034487
M41	rice		Oryza sativa (japonica cultivar-group) genomic DNA, chromosome 2.	244bp
			AP008208
M42	rice		Oryza sativa Japonica Group mitochondrial DNA, complete genome.	140bp
			BA000029
M43	rice	Os03g0180300 [Oryza sativa (japonica cultivar-group)]	Oryza sativa (japonica cultivar-group) genomic DNA, chromosome 3.	403bp
		ref|NP_001049161.1|	AP008209
M44	rice		Oryza sativa (japonica cultivar-group) genomic DNA, chromosome 8.	313bp
			AP008214.1
M45	rice	hypothetical protein OsJ_028243 [Oryza sativa (japonica cultivar-group)].	Oryza sativa genomic DNA, chromosome 4, BAC clone: OSJNBb0004A17,complete sequence.	294bp
		gb|EAZ44760.1|	AL606652
M46	rice		Oryza sativa (japonica cultivar-group) genomic DNA, chromosome 9.	281bp
			AP008215.1
M47	rice	expressed protein [Oryza sativa (japonica cultivar-group)]	Oryza sativa chromosome 10 BAC OSJNBa0015J15 genomic sequence, complete sequence	269bp
		gb|AAP54932.2|	AC026758.8
M48	rice		Oryza sativa Japonica Group chromosome 11 clone OSJNBa0040B10 map	213bp
			R2918, complete sequence.
			AC116949
M49	rice	hypothetical protein OsJ_021618 [Oryza sativa (japonica cultivar-group)]	TPA_inf: Oryza sativa (japonica cultivar-group) prx91 gene for class III peroxidase 91 precursor, exons 1-5.	208bp
		gb|EAZ38135.1|	BN000620
M50	rice	ubiquitin-conjugating enzyme e2-17 kDa [Oryza sativa (indica cultivar-group)].	Oryza meridionalis isolate H11 putative ubiquitin-conjugating enzyme E2-17 kDa (Os01g60410) gene, complete sequence	152bp
		gb|ABR25804.1|	EU230466.1
M51	rice		Oryza sativa (japonica cultivar-group) genomic DNA, chromosome 6.	141bp
			AP008212
M52	rice		Oryza sativa (japonica cultivar-group) genomic DNA, chromosome 3	131bp
			AP008209.1
M53	rice	Os01g0792400 [Oryza sativa (japonica cultivar-group)].	Oryza sativa Japonica Group cDNA, clone: J090082A07, full insert sequence.	321bp
		ref|NP_001044495.1|	AK288924
M54	rice		Oryza sativa (japonica cultivar-group) genomic DNA, chromosome 4	309bp
			AP008210
M55	rice	hypothetical protein OsJ_019695 [Oryza sativa (japonica cultivar-group)].	Oryza sativa (japonica cultivar-group) Os06g0207500 (Os06g0207500) mRNA, partial cds.	290bp
		gb|EAZ36212.1|	NM_001063635
M56	rice	Os03g0101700 [Oryza sativa (japonica cultivar-group)].	Genomic sequence for Oryza sativa, Nipponbare strain, cloneOSJNAb0079B22, from chromosome 3, complete sequence.	399bp
		ref|NP_001048656.1|	AC125411
M57	rice	hypothetical protein OsI_021020 [Oryza sativa (indica cultivar-group)].	Oryza sativa Japonica Group cDNA, clone: J043031H21, full insert sequence.	278bp
		gb|EAY99787.1|	AK240732
M58	rice	hypothetical protein OsI_030804 [Oryza sativa (indica cultivar-group)].	Oryza sativa Japonica Group chromosome 9 clone OSJNBb0052C07, complete sequence	331bp
		gb|EAZ09572.1|	AC108762
M59	rice	hypothetical protein OsJ_016759 [Oryza sativa (japonica cultivar-group)].	Oryza sativa (japonica cultivar-group) Os05g0211100 (Os05g0211100) mRNA, complete cds.	246bp
		gb|EAZ33276.1|	NM_001061452
M60	rice	hypothetical protein OsJ_031509 [Oryza sativa (japonica cultivar-group)].	Oryza sativa (japonica cultivar-group) Os11g0131300 (Os11g0131300) mRNA, complete cds.	274bp
		gb|EAZ17300.1|	NM_001072189
M61	rice		Oryza sativa Japonica Group chromosome 3 clone OSJNBa0056G13, complete sequence.	232bp
			AC134236
M62	rice		Oryza sativa (japonica cultivar-group) genomic DNA, chromosome 2.	139bp
			AP008208
M63	rice		Oryza sativa (japonica cultivar-group) genomic DNA, chromosome 2.	139bp
			AP008208
M64	rice		Oryza sativa (japonica cultivar-group) genomic DNA, chromosome 1.	201bp
			AP008207
M65	rice	retrotransposon protein, putative, Ty1-copia sub-class [Oryza sativa (japonica cultivar-group)].	Oryza sativa Japonica Group chromosome 5 clone OSJNBa0075A10,complete sequence.	498bp
		gb|AAX96781.1|	AC144740
M66	rice		Oryza sativa Japonica Group mitochondrial DNA, complete genome.	456bp
			BA000029
M67	rice	hypothetical protein OsJ_034188 [Oryza sativa (japonica cultivar-group)].	Oryza sativa (japonica cultivar-group) genomic DNA, chromosome 12	414bp
		EAZ19979	AP008218
