# Supplementary material for: Tissue culture-induced genetic and epigenetic alterations in rice pure-lines, F1 hybrids and polyploids
Source: BMC Plant Biol. 2013 May 5;13:77. doi: 10.1186/1471-2229-13-77 (PMC3648424; doi:10.1186/1471-2229-13-77)
Supplement: Additional file 7 — Primers used for q-RT-PCR analysis. [file 1471-2229-13-77-S7.xlsx]

## Sheet: Sheet1
Additional file 7. Primers used for q-RT-PCR analysis
Genes name	Primer sequence	Product size (bp)	Accession	Amplification efficiency
				efficiency
ATM	Forward: 5'-TGATGACCTGCGACAAGATG	169	NM_001048313.1 (Genbank)	0.960008
	Reverse: 5'-AGGAACAGTCCCGTTTACCC
ATR	Forward: 5'-ACTGGTTATGAGGGCGTGTT	300	NM_001065151.1 (Genbank)	1.02971
	Reverse: 5'-GTTGCTGTGGGAGACTGCTT
DMC1	Forward: 5'-TTAAGCGGAAATCTGTTGTT	324	NM_001072670.1 (Genbank)	0.925461
	Reverse: 5'-TGTACTGGTGCTCATAGGTGTAT
Rad51	Forward: 5'-AGGCTCACTCAGGTCACAGG	153	NM_001061035.1 (Genbank)	0.952334
	Reverse: 5'-GACAACGGATTGAGGTTATTT
Rad51C	Forward: 5'-CTTGGCGGTTGTCTTGTTGA	243	NM_001049929.1 (Genbank)	0.969962
	Reverse: 5'-CGGACTCGCTTGCTGTTTGA
RecA	Forward: 5'-AAGCGGAAGTCTGTTGTTCG	100	NM_001072270.1 (Genbank)	1.00735
	Reverse: 5'-CTCCAAATGCCTCTGTGATG
RecA3	Forward: 5'-CGCCTCCCACCTCCTCTGTA	126	NM_001074266.1 (Genbank)	0.972393
	Reverse: 5'-TTGCCTCACTGTAACCATCTTCAC
RecA4	Forward: 5'-TGGCGGTTATTGTGCCTTCG	232	NM_001051644.1 (Genbank)	0.950165
	Reverse: 5'-ATGTGCATCACCCATCTCCC
RPA1	Forward: 5'-TAATGACTACGAGATGACCCTG	169	NM_001055904.1 (Genbank)	0.944894
	Reverse: 5'-AGGAGATACGCTCTGAACAAC
RPA2	Forward: 5'-CAGCATGACCCACAAAGAAT	171	NM_001188042.1 (Genbank)	1.00204
	Reverse: 5'-AATGGTCCAATAGACGAAGC
MSH1	Forward: 5'-TCTTCAGGCACATCACGC	248	NM_001059796.1 (Genbank)	0.940303
	Reverse: 5'-GGTATTCCCTCAGTTGGT
MSH2	Forward: 5'-AGGTCCTGTTGAGCCA	158	AK240706.1 (Genbank)	1.02904
	Reverse: 5'-CAAGACGCATGTAGCG
MSH3-2	Forward: 5'-CCTGGCTAATGCTGCGAC	178	NM_001060835.1 (Genbank)	1.00709
	Reverse: 5'-GCAACCTCTGGGAACTGAT
MSH4	Forward: 5'-GACTGCTTGATGTTGCTC	156	NM_001188272.1 (Genbank)	1.04044
	Reverse: 5'-TAATGTCCTTCTGGGGTA
MSH5	Forward: 5'-TTGCTGGTGTTCCGAGTG	121	NM_001062483.1 (Genbank)	0.976362
	Reverse: 5'-TGGTATTGTTGGTCCTTTGC
MSH6	Forward: 5'-CACAAATCAGTTCTGCCTAT	212	AK242913.1 (Genbank)	0.996862
	Reverse: 5'-TGCCGCATCAAGTATCA
MSH7	Forward: 5'-ACTCGGTGGACTTGTGAG	192	NM_001048743.1 (Genbank)	0.972063
	Reverse: 5'-CAGTGATTGAGGTGCTTAT
MutS2A	Forward: 5'-TAGCAACAATCCGCAAGG	200	NM_001060822.1 (Genbank)	0.963688
	Reverse: 5'-AGAGCCACTGGAACTCAAA
MutS2B	Forward: 5'-ACAGGCGGGTCTATCA	226	NM_001071562.1 (Genbank)	0.966576
	Reverse: 5'-TCATTAAATCGAGGTCAG
MLH1	Forward: 5'-CAATACCCGCTTATACCT	152	NM_001051992.1 (Genbank)	1.00269
	Reverse: 5'-CATCGTCTTTCAGTGCC
MLH3	Forward: 5'-GGTCGTCAGCTATCCC	183	AK287685.1 (Genbank)	1.02974
	Reverse: 5'-CGTTCACAATCGGCAC
HORMA	Forward: 5'-GCGAGTTCTTCGGCTAC	118	NC_008397.2 (Genbank)	0.973517
	Reverse: 5'-CCTTCGTCCTGCGTCA
WD40	Forward: 5'-TGGCATCCAGCTACACT	99	NM_001057006.1 (Genbank)	0.942377
	Reverse: 5'-TAGGCTTCGGCTTTACT
PKc	Forward: 5'-GATAGCCAGTGGATTGC	91	NM_001052351.2 (Genbank)	0.970914
	Reverse: 5'-TACCTCTCTTGTGCGAAC
Rad17	Forward: 5'-TTGCAGCACGAGGAAT	163	NM_001056056.2 (Genbank)	0.950567
	Reverse: 5'-TTGCGAGAACCAGATGTAC
Hus1	Forward: 5'-CCTCACTTTCGAGACCA	198	NM_001059911.1 (Genbank)	0.968671
	Reverse: 5'-AGATCGCCGACATTTT
Mre11	Forward: 5'-CCTTTGAGATCCGTTAG	250	NM_001060547.1 (Genbank)	1.00137
	Reverse: 5'-CCTTCCCGACATACTT
RINT-1	Forward: 5'-GAAGCCCTACAACTGAC	104	NM_001067221.1 (Genbank)	1.03397
	Reverse: 5'-CATTCCCGAAGAACATA
MOB1	Forward: 5'-AGAGGGACAAAGATGAG	237	NM_001071066.1 (Genbank)	1.00552
	Reverse: 5'-AGTGCCGTAAAGGATG
CMT3-1	Forward: 5'-GGTTTCGTGGAACAGTCAA	139	DMT703-1 (ChromDB)	1.00047
	Reverse: 5'-GGCGGCAGCAACATAAGG
CMT3-2	Forward: 5'-GGAGCCTATTGAGAACCT	152	DMT704 (ChromDB)	1.02912
	Reverse: 5'-TGAACCGATTGAAACCAC
DRM2-1	Forward: 5'-CCAAGGAGGCAGTTCAA	131	DMT706 (ChromDB)	0.998781
	Reverse: 5'-CATTCGTCCAAGACATAC
DRM2-2	Forward: 5'-ACACCAGGCATCCGTAG	182	DMT710 (ChromDB)	0.927719
	Reverse: 5'-ATGTAACCCTCCTTTCG
DDM1	Forward: 5'-GGGCTGGTGGGCTGGGTAT	259	DDM1A/B (ChromDB)	0.983508
	Reverse: 5'-GCATTAGGTTTGGCTCTGTCT
MET1-2	Forward: 5'-CAGGTGGATTCAGATAAATGTA	182	DMT707 (ChromDB)	0.950413
	Reverse: 5'-AATCGCCCACTTTGTAAACG
DME1	Forward: 5'-ACTGGAAACGCTGTCG	164	DNG702 (ChromDB)	0.967864
	Reverse: 5'-CTGCTGCCAATGTCTT
DME2	Forward: 5'-CACTGATTTCAACAGGGACA	298	DNG701-1 (ChromDB)	0.987095
	Reverse: 5'-AATAAGATACACCAAAGCC
AGO4-1	Forward: 5'-CTGATCCCATGTTGAGGGC	139	AGO705 (ChromDB)	0.979076
	Reverse: 5'-TTGAAGTTCCACCGACCA
AGO4-2	Forward: 5'-TCCAAGGTCCCGACAATA	227	AGO703-2 (ChromDB)	0.941298
	Reverse: 5'-TCAACTAATAACTCCCGAATG
AGO1-1	Forward: 5'-TGGGAATGTTGCTGTAAGG	120	AGO711 (ChromDB)	0.958493
	Reverse: 5'-GGCGACTCAAACCGTCAGAC
AGO1-2	Forward: 5'-GACCAGCCAAGCCATTCA	207	AGO708 (ChromDB)	0.958018
	Reverse: 5'-TCAAACATAACAGCACGATT
eEF-1a	Forward: 5'-TTTCACTCTTGGTGTGAAGCAGAT	103	AK061464 (Genbank)	1.01451
	Reverse: 5'-GACTTCCTTCACGATTTCATCGTAA
UBQ5	Forward: 5'-ACCACTTCGACCGCCACTACT	69	AK061988 (Genbank)	1.0034
	Reverse: 5'-ACGCCTAAGCCTGCTGGTT
β-actin	Forward: 5'-ATGCCATTCTCCGTCTT	162	X79378 (Genbank)	0.976131
	Reverse: 5'-GCTCCTGCTCGTAGTC
