# Supplementary material for: Tissue culture-induced genetic and epigenetic alterations in rice pure-lines, F1 hybrids and polyploids
Source: BMC Plant Biol. 2013 May 5;13:77. doi: 10.1186/1471-2229-13-77 (PMC3648424; doi:10.1186/1471-2229-13-77)
Supplement: Additional file 8 — Alteration in the relative steady-state transcript abundance for a set of 41 genes involved in DNA repairing and DNA methylation in calli and regenerants relative to their corresponding seed-plants as controls for each of the six rice genotypes. The relative quantitative expression profiles (2–ΔΔCt) of 41 rice genes were analyzed by comparing calli and regenerants of all six genotypes with their corresponding seed plants. The relative abundance of transcripts for each of the studied genes was calculated upon normalization against three rice housekeeping genes β-actin (accession no. X79378), eEF-1a (accession no. AK061464) and UBQ5 (accession no. AK061988). [file 1471-2229-13-77-S8.xlsx]

## Sheet: Sheet1
Addtional file 8. Alteration in the relative steady-state transcript abundance for a set of 41 genes involved in DNA repairing and DNA methylation in calli and regenerants relative to their corresponding seed-plants as controls for each of the six rice genotypes.
		ATM	ATR	DMC1	Rad51	Rad51C	RecA	RecA3	RecA4	RPA1	RPA2	MSH1	MSH2	MSH3-2	MSH4	MSH5	MSH6	MSH7	MutS2A	MutS2B	MLH1	MLH3	HORMA	WD40	PKc	Rad17	Hus1	Mre11	RINT-1	MOB1	CMT3-1	CMT3-2	DRM2-1	DRM2-2	DDM1	MET1-2	DME1	DME2	AGO4-1	AGO4-2	AGO1-1	AGO1-2
Nip-C	Fold	0.316768	2.0016	0.288393	0.546331	0.313211	0.309344	0.298224	0.67629	5.82045	4.89057	0.360448	0.359456	0.190723	0.845322	1.37928	0.107266	0.373704	0.188062	0.0464378	0.202964	0.0883537	8.33088	1.30214	11.5405	0.40079	0.106677	0.18489	0.499928	0.277782	0.361053	3.24668	0.359608	0.814443	2.79733	3.14168	0.404818	0.0973116	0.759434	0.383175	1.00871	2.70373
	P value	3.5757e-06	0.00279808	9.08491e-07	0.00697472	1.0067e-06	3.58804e-09	0.00020204	1.28981e-05	3.66263e-06	4.23086e-07	4.52477e-08	3.45857e-07	1.82927e-09	0.0915969	0.00327545	1.07299e-09	1.60388e-05	5.7585e-11	1.30468e-08	4.12695e-09	1.93708e-12	0.00114133	0.00593104	2.85284e-11	1.35122e-06	5.95436e-09	1.92431e-13	6.67711e-06	1.31658e-10	8.32688e-10	1.74385e-06	1.01754e-05	0.0391686	2.20206e-05	2.82343e-05	2.36401e-06	4.72707e-09	1.9076e-07	1.57178e-07	0.948027	0.000131362
		**	**	**	**	**	**	**	**	**	**	**	**	**		**	**	**	**	**	**	**	**	**	**	**	**	**	**	**	**	**	**	*	**	**	**	**	**	**		**
93-11-C	Fold	0.47117	0.691462	1.84321	0.535744	0.293705	1.35853	0.847276	0.617845	0.482876	2.12394	0.285542	0.162636	0.113457	2.23256	3.18605	0.201535	1.3685	0.166939	0.0261147	0.171321	0.173257	2.9253	5.29204	6.03012	0.668312	0.361493	0.0990313	1.16871	1.33717	1.42879	3.8856	0.610527	1.24657	0.744332	0.391265	0.183611	0.0909918	0.846242	0.384879	0.586641	2.61978
	P value	7.94494e-08	6.09221e-06	0.0022481	0.000127952	1.10404e-09	0.011121	0.0263844	9.21953e-06	0.000773483	0.00798463	4.9796e-08	4.49601e-07	4.49618e-12	0.0112703	0.00238643	7.94712e-07	0.0433	2.10737e-11	3.0644e-09	4.42209e-10	3.04686e-06	8.78274e-08	1.38328e-06	1.48168e-10	1.40615e-05	1.02413e-05	1.07319e-10	0.174939	0.000256996	1.22308e-05	2.19605e-07	0.00540067	0.0059551	0.000372496	3.19813e-08	1.5404e-09	9.14484e-12	0.235168	1.39523e-06	0.0569047	3.21524e-06
		**	**	**	**	**	*	*	**	**	**	**	**	**	*	**	**	*	**	**	**	**	**	**	**	**	**	**		**	**	**	**	**	**	**	**	**		**		**
N/9-C	Fold	3.76218	8.18202	1.55782	1.0204	4.32086	1.6501	1.24852	2.88369	38.3219	9.09243	1.15942	0.543884	0.290352	2.85671	2.02879	0.222737	2.09299	0.25755	0.0682006	1.07195	0.42093	4.49303	2.32773	15.7698	2.20914	0.582976	0.517367	2.86129	1.57701	1.94436	36.8518	1.06828	1.93711	4.02772	3.87539	1.99581	0.515415	1.95516	2.0808	2.03424	6.32705
	P value	1.98941e-07	5.91697e-06	0.000164188	0.787325	1.39197e-06	0.000258389	0.0247437	5.6181e-09	9.26763e-06	0.0423802	0.0557281	6.76955e-06	2.46465e-05	0.000100864	2.97627e-05	8.16132e-06	6.2237e-06	2.42812e-07	2.1769e-10	0.00359732	0.000264038	6.86052e-08	1.69188e-07	4.47404e-05	0.000165878	0.0242428	5.43538e-07	1.07499e-07	4.25518e-09	1.63033e-05	1.10837e-07	0.612633	4.71533e-07	3.01707e-08	1.8094e-06	6.48545e-05	1.03248e-08	8.16146e-06	2.25631e-10	0.000347465	0.00112759
		**	**	**		**	**	*	**	**	*		**	**	**	**	**	**	**	**	**	**	**	**	**	**	*	**	**	**	**	**		**	**	**	**	**	**	**	**	**
9/N-C	Fold	0.188844	1.51879	0.441743	0.217531	0.171119	0.547106	0.25551	0.537181	8.04319	2.14258	0.322172	0.330495	0.073431	11.7473	1.47081	0.154725	0.773877	0.0781262	0.0105754	0.322697	0.187617	7.09926	2.78247	7.10343	0.671543	0.242535	0.157234	0.414647	0.123126	0.345489	43.5494	0.321505	0.89146	2.70119	0.856821	0.345457	0.357887	0.680193	1.19094	1.34223	5.04318
	P value	8.96338e-10	0.0203631	0.0019371	6.96885e-08	1.0667e-09	0.0186918	4.41861e-05	0.000170952	7.51257e-11	1.71381e-06	2.83893e-07	5.44609e-06	4.89689e-08	2.25563e-05	0.0214758	4.682e-06	0.4149	0.000189015	4.75295e-09	8.98661e-07	3.17717e-05	2.26933e-08	9.92083e-08	5.15462e-05	2.02638e-06	4.14546e-07	1.68307e-11	0.000162403	5.41575e-09	0.000458281	7.06014e-07	0.00390478	0.119022	1.66837e-06	0.207494	2.06805e-06	2.29582e-10	4.49816e-06	2.49587e-05	0.0651931	2.40549e-06
		**	*	**	**	**	*	**	**	**	**	**	**	**	**	*	**		**	**	**	**	**	**	**	**	**	**	**	**	**	**	**		**		**	**	**	**		**
NN/99-C	Fold	0.893305	1.83239	0.674043	0.454767	0.355086	1.01767	0.28478	0.619224	20.4889	5.0344	0.646513	0.713961	0.304447	9.75511	0.649684	0.224053	1.34747	0.148324	0.0801994	0.340626	0.339375	6.4512	1.25579	16.7328	0.62166	1.14074	0.712529	0.275159	3.03388	0.359451	44.8775	0.471352	0.618387	2.81018	10.609	0.302783	0.342165	0.376774	0.696381	1.33369	4.84134
	P value	0.903766	0.0048166	0.220298	1.40815e-06	0.00379132	0.949707	0.253914	5.35503e-06	8.3093e-11	1.02111e-06	1.075e-06	0.000747708	1.15351e-05	3.26308e-10	3.0172e-08	1.5863e-12	0.0171755	2.13129e-09	7.2961e-10	9.03404e-09	1.29535e-05	5.72281e-11	0.0337976	8.6577e-08	7.48447e-06	0.122166	0.00345732	0.000125209	0.000694651	2.14731e-08	8.48741e-11	0.00847598	9.56058e-05	2.0904e-08	3.7531e-10	5.15459e-06	3.41608e-09	1.29503e-07	3.48207e-06	0.180323	3.0555e-07
			**		**	**			**	**	**	**	**	**	**	**	**	*	**	**	**	**	**	*	**	**		**	**	**	**	**	**	**	**	**	**	**	**	**		**
99/NN-C	Fold	0.678516	1.2982	1.05102	1.12163	0.994865	0.747307	0.878584	2.05758	0.568072	0.210797	0.403196	0.354024	0.239539	4.23294	0.938002	0.256085	0.981091	0.0636826	0.0271643	0.470602	0.230782	6.57516	3.82393	4.66202	1.01729	0.132412	0.287845	0.712105	0.0360441	0.458059	3.13715	0.44988	0.905762	3.81629	1.62869	0.411178	0.245712	0.528261	0.879088	1.7471	1.74344
	P value	3.53906e-05	0.250176	0.480323	0.356421	0.947384	0.0751964	0.288058	1.91584e-08	0.0109165	4.38396e-10	1.02256e-06	0.000881711	8.89345e-05	1.07798e-06	0.080949	2.09095e-06	0.789915	6.97844e-09	1.39685e-06	1.60705e-06	9.99473e-08	0.00399562	1.30574e-08	1.38886e-06	0.855467	7.09524e-07	2.3861e-08	0.00684201	3.49036e-17	1.03034e-07	5.71503e-05	5.49179e-05	0.452323	2.14273e-06	0.0150437	0.000624725	3.19573e-10	0.000560003	0.00193727	0.00435501	0.00184238
		**							**	*	**	**	**	**	**		**		**	**	**	**	**	**	**		**	**	**	**	**	**	**		**	*	**	**	**	**	**	**
Nip-R	Fold	1.03183	1.15169	0.856634	1.29266	0.788483	0.595422	1.35829	0.82656	0.654528	1.15661	0.556811	1.01853	1.04333	0.721235	0.48478	0.561472	0.984655	1.06451	0.932232	0.537201	0.533367	0.503601	0.436584	0.541937	0.591769	0.261515	0.56025	1.06412	0.0605275	0.505632	0.120671	0.541468	0.911983	0.267779	0.280319	0.534895	0.281599	0.522659	0.555418	0.526498	1.01678
	P value	0.480135	0.649494	0.00632202	0.0411037	0.000834464	8.78026e-08	0.00643276	0.000439455	0.316286	0.36674	4.02585e-07	0.513961	0.0214707	0.0111482	0.000683026	7.54309e-08	0.769784	0.000182655	0.0255772	1.06379e-07	1.07563e-10	0.707619	0.000240648	0.00235422	1.28692e-05	1.85964e-08	7.7217e-12	0.111845	2.71957e-11	3.8718e-09	0.0004222	6.98262e-05	0.259029	0.00293773	0.00887537	1.00483e-05	1.85348e-08	3.17797e-09	1.09977e-06	0.010174	0.934849
				**	*	**	**	**	**			**		*	*	**	**		**	*	**	**		**	**	**	**	**		**	**	**	**		**	**	**	**	**	**	*
93-11-R	Fold	0.120939	0.307616	0.458972	0.997322	0.216868	0.541133	0.493339	0.0360388	0.850446	0.0225562	0.46834	0.274954	0.558012	0.855813	3.9491	0.588622	0.213026	0.263503	0.53093	0.134142	0.943131	0.577355	0.953425	0.355374	0.128701	0.320355	0.276693	0.462717	0.0581314	1.07694	0.555916	0.520798	0.443471	0.263964	0.0171721	0.508915	0.132296	0.145466	0.532974	1.67068	1.00852
	P value	3.80618e-09	5.05047e-08	0.017152	0.961636	5.94587e-10	0.00357494	6.84529e-05	3.83501e-08	0.120375	0.0146465	2.89924e-07	2.94956e-06	1.9831e-10	0.687754	0.000502419	3.85539e-05	0.00158333	4.41213e-11	2.40944e-07	3.39919e-10	0.29698	0.000805791	0.843644	2.66586e-05	4.63954e-08	7.11109e-06	3.92336e-10	0.00271535	6.74736e-07	0.0570746	0.00620081	0.00196688	8.30459e-05	8.4322e-07	1.89089e-09	3.22594e-08	1.2087e-11	0.000328899	7.05786e-06	0.00880061	0.933885
		**	**	*		**	**	**	**		*	**	**	**		**	**	**	**	**	**		**		**	**	**	**	**	**		**	**	**	**	**	**	**	**	**	**
N/9-R	Fold	0.374521	1.26188	0.880507	1.0984	1.16235	0.894488	0.710981	0.168797	0.179795	0.422109	0.333766	0.576178	1.21612	1.53221	0.391669	0.266992	0.698013	0.584036	1.27089	0.609909	2.25694	0.708093	1.29487	0.986948	1.28998	0.971937	1.25862	0.656745	0.0628109	2.29701	1.36705	2.63372	1.25312	0.14313	0.138217	1.12024	0.298218	0.574591	1.19827	4.99172	1.02076
	P value	0.00100091	0.608202	0.125192	0.222464	0.389761	0.26007	0.0134388	7.39813e-07	0.794053	0.860472	6.15712e-05	1.0397e-05	0.0123039	0.000600189	0.00397106	5.04686e-05	0.00663767	7.45195e-06	3.51672e-07	2.64898e-07	3.08615e-06	0.039135	0.000961067	0.992923	0.0936715	0.847061	2.12567e-05	0.00169559	2.32681e-10	2.54421e-06	0.708129	1.41364e-05	0.000849276	5.13145e-05	0.00160938	0.281284	1.1241e-09	0.000777062	5.53731e-06	1.368e-07	0.982628
		**						*	**			**	**	*	**	**	**	**	**	**	**	**	*	**				**	**	**	**		**	**	**	**		**	**	**	**
9/N-R	Fold	0.19617	0.833548	1.35883	0.807234	0.509708	1.37163	1.01128	0.0929092	0.360584	0.221046	0.235147	0.946655	0.749291	104.769	1.77214	1.66707	1.93435	0.970211	0.440535	0.328094	1.53768	0.354193	0.353662	0.268935	0.19906	0.0710026	0.19963	0.824411	0.212172	0.976915	1.17761	2.00383	0.808228	0.193503	0.194707	0.471213	0.201888	0.404958	0.435273	1.28266	0.682956
	P value	9.46417e-10	0.354241	0.0150703	0.000246292	2.47218e-08	0.0394495	0.879017	3.54736e-06	8.53639e-05	1.56694e-05	1.38284e-07	0.275982	0.000155563	2.54395e-11	0.00230526	1.41269e-05	0.0111212	0.802113	1.43426e-07	9.42283e-07	0.000324665	0.00756289	4.29777e-05	0.267354	1.0041e-08	1.17815e-07	2.29378e-11	0.0465934	1.02799e-08	0.815863	0.935829	0.000525034	0.0183364	0.000126042	0.000211431	7.24755e-06	6.23138e-11	1.13478e-07	4.12737e-08	0.11212	0.224183
		**		*	**	**	*		**	**	**	**		**	**	**	**	*		**	**	**	**	**		**	**	**	*	**			**	*	**	**	**	**	**	**
NN/99-R	Fold	1.16262	2.55603	1.94736	1.74915	2.48762	3.0024	2.89838	0.102026	0.486351	0.512974	0.498588	0.497761	0.826682	5.29012	0.221487	0.292267	0.493191	0.463076	1.00878	0.246191	1.99777	0.426557	0.444476	0.535289	0.215503	0.473271	0.933837	1.49491	1.66752	0.974459	0.319673	1.95018	0.475834	0.069416	0.156627	0.926483	0.433384	0.276908	0.256567	4.38485	3.83126
	P value	0.853922	0.00028764	0.00731421	2.13593e-07	4.25876e-05	0.000301037	0.0154448	3.29223e-08	0.0455294	0.055066	1.34635e-07	3.25908e-05	0.0164901	2.24217e-08	2.52899e-10	3.62282e-13	0.00312672	3.36928e-08	0.544708	4.05442e-09	1.14875e-06	5.02745e-05	0.00100981	0.423612	9.98451e-08	0.000523027	0.32445	0.00100026	0.0809965	0.178499	0.21442	1.34143e-05	1.54818e-05	1.09958e-06	0.000665973	0.160554	8.34869e-09	5.33554e-08	1.69716e-08	4.78033e-06	1.86479e-06
			**	**	**	**	**	*	**	*		**	**	*	**	**	**	**	**		**	**	**	**		**	**		**				**	**	**	**		**	**	**	**	**
99/NN-R	Fold	0.295282	2.41881	1.12003	1.35745	1.3557	1.31073	1.32213	0.134825	1.79708	0.194907	0.252882	0.689845	1.01866	0.607974	1.93898	0.591125	0.609522	0.4669	0.52976	0.255481	0.939247	1.52978	3.85198	0.489345	0.583248	0.484964	0.55445	1.06414	0.177602	1.00102	1.59648	1.09716	1.08666	0.243466	0.0854422	0.828188	0.242173	0.548155	0.511472	3.49783	1.93735
	P value	3.53222e-07	0.000918687	0.127146	0.0260982	0.00310822	0.0383981	0.0213294	6.35908e-08	0.0015446	4.16932e-10	2.69451e-07	0.0537646	0.827597	0.0532683	6.4978e-08	6.78302e-05	0.00120137	2.0173e-07	9.53968e-05	2.12434e-07	0.0584472	0.157448	1.23077e-08	0.0383007	0.00375655	1.5228e-05	3.91078e-07	0.403294	9.01472e-17	0.957889	0.0248105	0.124904	0.487844	0.00321093	0.00344166	0.106125	3.10731e-10	0.000705055	7.23319e-07	5.84407e-06	0.000548143
		**	**		*	**	*	*	**	**	**	**				**	**	**	**	**	**			**	*	**	**	**		**		*			**	**		**	**	**	**	**
"C"=Calli, "R"= Regenerants
* and ** denote statistical significance at the 0.05 and 0.01 levels, respectively, based on one-way ANOVA analysis.
