# Supplementary material for: Tissue culture-induced genetic and epigenetic alterations in rice pure-lines, F1 hybrids and polyploids
Source: BMC Plant Biol. 2013 May 5;13:77. doi: 10.1186/1471-2229-13-77 (PMC3648424; doi:10.1186/1471-2229-13-77)
Supplement: Additional file 10 — Correlation analysis between the various types of genetic and epigenetic alterations in calli and regenerants, respectively, based on Pearson correlation analysis. [file 1471-2229-13-77-S10.xlsx]

## Sheet: Sheet1
Additional file 10. Correlation analysis between the various types of genetic and epigenetic alterations in calli and regenerants, respectively, based on Pearson correlation analysis.
Calli
		ATM	ATR	DMC1	Rad51	Rad51C	RecA	RecA3	RecA4	RPA1	RPA2	MSH1	MSH2	MSH3-2	MSH4	MSH5	MSH6	MSH7	MutS2A	MutS2B	MLH1	MLH3	HORMA	WD40	PKc	Rad17	Hus1	Mre11	RINT-1	MOB1	CMT3-1	CMT3-2	DRM2-1	DRM2-2	DDM1	MET1-2	DME1	DME2	AGO4-1	AGO4-2	AGO1-1	AGO1-2
Loss	Pearson Correlation	0.835148	0.377221	-0.218484	-0.403498	0.973897	-0.239769	-0.169085	0.243662	0.27866	-0.0950946	0.545299	-0.294714	-0.31535	-0.390731	-0.280011	-0.408637	-0.0309658	-0.136165	-0.0746255	0.731555	-0.0158803	-0.7105	-0.459045	-0.229607	0.593655	-0.130548	-0.107476	0.083991	-0.16947	0.127655	-0.0459604	-0.0180135	-0.132159	-0.306765	-0.101118	0.958992	0.0689062	0.259938	0.302162	0.328475	-0.318859
	Sig. (2-tailed)	0.0385245	0.461007	0.677489	0.4276	0.00101312	0.647239	0.74879	0.641741	0.59283	0.857788	0.263124	0.570728	0.542655	0.44373	0.59096	0.421162	0.953566	0.797015	0.888269	0.0984216	0.976182	0.113584	0.359799	0.661642	0.214128	0.80529	0.839407	0.87431	0.748228	0.809558	0.931108	0.972983	0.802916	0.554287	0.84884	0.00248805	0.896804	0.618874	0.560552	0.525008	0.537921
		*				**																															**
Gain	Pearson Correlation	-0.186277	-0.0461133	0.50934	0.189345	-0.469744	0.52265	0.476093	0.122116	-0.216517	-0.204934	-0.535278	-0.215008	-0.41732	0.534343	0.675705	-0.0456166	0.266999	0.268779	-0.423273	-0.496318	-0.0429326	-0.196014	0.576484	-0.10578	-0.245932	-0.0557345	-0.49488	0.453037	0.00208002	0.328471	0.313053	0.114258	0.577841	-0.285781	-0.3934	-0.452503	0.168416	0.466279	0.267958	-0.53398	0.716955
	Sig. (2-tailed)	0.723816	0.930879	0.302058	0.719377	0.347211	0.287409	0.339818	0.817736	0.680299	0.696903	0.273768	0.682458	0.410359	0.274769	0.140698	0.931623	0.609019	0.606541	0.403008	0.316652	0.935641	0.709744	0.231067	0.841922	0.638539	0.916485	0.31828	0.366936	0.99688	0.525013	0.54576	0.829359	0.229709	0.582999	0.440342	0.367572	0.749765	0.35127	0.607683	0.275158	0.108834
Total genetic variation	Pearson Correlation	0.846954	0.384951	-0.192533	-0.402939	0.971745	-0.213579	-0.143837	0.258231	0.272867	-0.110697	0.526929	-0.31658	-0.350553	-0.368061	-0.245307	-0.423036	-0.0150057	-0.123059	-0.103416	0.720893	-0.0190348	-0.742893	-0.435644	-0.242751	0.59489	-0.137744	-0.141707	0.114922	-0.174118	0.151964	-0.0275196	-0.0113179	-0.0994548	-0.333433	-0.128772	0.957506	0.0814673	0.296665	0.327576	0.304073	-0.282649
	Sig. (2-tailed)	0.0333423	0.451096	0.714769	0.428303	0.00118625	0.684503	0.785733	0.621263	0.600858	0.834633	0.282758	0.540994	0.49571	0.472839	0.63942	0.403299	0.977493	0.816343	0.84543	0.10598	0.971451	0.0906578	0.387873	0.643026	0.212929	0.794691	0.788862	0.828376	0.741462	0.773809	0.958731	0.983024	0.85131	0.518386	0.80791	0.00267028	0.878069	0.568057	0.526211	0.557948	0.587317
		*				**																															**
CG hypermethylation	Pearson Correlation	0.0990503	0.870634	-0.528771	-0.298182	0.290762	-0.340289	-0.560314	-0.106009	0.861181	0.516245	0.496656	0.461894	-0.356138	0.307282	-0.52403	-0.174188	-0.454457	-0.0981064	0.270092	0.140105	-0.0410825	-0.0459369	-0.777771	0.520399	-0.391625	0.276905	0.444508	-0.368314	0.0478457	-0.521128	0.638153	-0.347405	-0.585906	0.165613	0.454067	0.414625	0.490584	-0.212284	0.331145	0.0811927	0.486013
	Sig. (2-tailed)	0.85191	0.0240207	0.280765	0.565983	0.576148	0.509269	0.247485	0.841582	0.0275685	0.294424	0.31627	0.356431	0.488378	0.553584	0.285906	0.74136	0.365244	0.853312	0.604713	0.791217	0.938411	0.931143	0.068591	0.289868	0.442594	0.595259	0.377152	0.47251	0.928286	0.28907	0.172711	0.499857	0.221707	0.753852	0.365709	0.413702	0.323159	0.686357	0.521438	0.878479	0.32838
			*							*
CHG hypermethylation	Pearson Correlation	0.214775	0.927388	-0.517191	-0.0223862	0.413506	-0.359207	-0.501022	0.116557	0.816532	0.625463	0.593456	0.473044	-0.0583383	-0.0739772	-0.550748	-0.169423	-0.49429	0.115756	0.530967	0.0353727	-0.162148	0.107673	-0.786285	0.72925	-0.271681	0.302655	0.609123	-0.314228	0.129455	-0.470639	0.300832	-0.250747	-0.609718	0.116454	0.568149	0.454458	0.126927	-0.211003	-0.063664	-0.0131299	0.163393
	Sig. (2-tailed)	0.682791	0.00771731	0.293384	0.966426	0.415094	0.484363	0.311351	0.825956	0.0474031	0.184147	0.21432	0.343361	0.912592	0.889237	0.257406	0.748297	0.318948	0.827142	0.278396	0.946963	0.75891	0.839114	0.0636305	0.100035	0.602505	0.559879	0.199317	0.544172	0.806902	0.346165	0.562365	0.631762	0.198756	0.826108	0.239474	0.365243	0.810632	0.688192	0.904633	0.980306	0.757092
			**							*
Total hypermethylation	Pearson Correlation	0.142162	0.611529	-0.537401	-0.208275	0.34095	-0.355124	-0.552908	-0.0302199	0.866158	0.567091	0.54266	0.476916	-0.259879	0.180474	-0.546025	-0.176696	-0.479396	-0.025191	0.368402	0.106609	-0.0846807	0.00702529	-0.799456	0.606412	-0.358818	0.292622	0.513128	-0.358127	0.0777192	-0.515879	0.53476	-0.321732	-0.608365	0.15229	0.50513	0.438608	0.374376	-0.216934	0.200142	0.049945	0.384139
	Sig. (2-tailed)	0.788194	0.0113944	0.2715	0.692104	0.508392	0.489707	0.255152	0.954684	0.0256718	0.24055	0.265911	0.338863	0.618957	0.732228	0.262359	0.737714	0.335993	0.962222	0.472397	0.840692	0.873283	0.989462	0.0562943	0.201882	0.484872	0.573596	0.297862	0.485775	0.883656	0.294827	0.274322	0.534054	0.200033	0.773331	0.306748	0.384278	0.464672	0.679703	0.703796	0.925145	0.452134
			*							*
CG hypomethylation	Pearson Correlation	0.0113319	-0.26444	0.758552	0.256701	-0.336004	0.72365	0.729572	0.244295	-0.401108	-0.309509	-0.493682	-0.393134	-0.273891	0.353433	0.865849	0.0318624	0.551891	0.369966	-0.438589	-0.428496	0.0768507	-0.340232	0.79042	-0.316226	-0.0190142	-0.0505212	-0.625877	0.685311	0.0963526	0.63458	0.105829	0.382522	0.822874	-0.533261	-0.503281	-0.419441	0.00275767	0.63337	0.165229	-0.489756	0.532743
	Sig. (2-tailed)	0.983003	0.612586	0.0804081	0.623407	0.514961	0.104002	0.0998087	0.640847	0.430605	0.550562	0.319638	0.440679	0.599436	0.491926	0.0257875	0.952223	0.256212	0.47037	0.384301	0.396594	0.884951	0.509344	0.0612831	0.541472	0.971482	0.924283	0.18377	0.132962	0.855918	0.1759	0.841849	0.454203	0.0442821	0.275929	0.308817	0.407735	0.995864	0.176986	0.754412	0.324103	0.276486
																*																		*
CHG hypomethylation	Pearson Correlation	0.0186781	-0.123443	-0.400348	-0.520258	0.316076	-0.300953	-0.495718	-0.537505	0.480666	0.404381	0.766955	0.499669	0.431216	-0.00744535	-0.692613	0.461225	0.0653023	-0.466797	0.45968	0.627032	0.591967	0.176776	-0.603834	-0.101137	-0.0903453	0.437121	0.604653	-0.541707	0.315628	-0.326223	0.199198	0.100277	-0.582756	0.232384	0.606101	0.282775	0.33632	-0.652972	0.0650075	0.886238	-0.278578
	Sig. (2-tailed)	0.971986	0.815775	0.431562	0.290021	0.541674	0.562199	0.317331	0.271388	0.334527	0.426491	0.0751363	0.312872	0.393268	0.988832	0.127208	0.35722	0.902186	0.350662	0.359047	0.182717	0.215769	0.737598	0.204332	0.848812	0.864851	0.386079	0.203553	0.26692	0.54228	0.528024	0.705155	0.850089	0.224819	0.657698	0.202176	0.587142	0.51454	0.159747	0.902626	0.0186765	0.592943
																																									*
Total hypomethylation	Pearson Correlation	0.0385251	-0.530228	0.630427	-0.240845	-0.115483	0.697002	0.475714	-0.279241	-0.0158686	0.0272777	0.187455	0.0181571	0.110744	0.50513	0.44146	0.590757	0.879575	-0.0130428	-0.0951407	0.117076	0.8105	-0.28606	0.436572	-0.579199	-0.134291	0.442512	-0.196348	0.357069	0.512669	0.537658	0.389015	0.674583	0.508643	-0.5011	-0.0163736	-0.276115	0.400999	0.150208	0.31699	0.333964	0.445819
	Sig. (2-tailed)	0.942241	0.279192	0.179638	0.645717	0.827546	0.123803	0.340257	0.592025	0.976199	0.959094	0.72211	0.972767	0.834563	0.306748	0.380828	0.21695	0.02088	0.980437	0.85772	0.825188	0.0504628	0.582614	0.386746	0.228354	0.799775	0.379557	0.709263	0.487159	0.298369	0.271225	0.445913	0.141614	0.302833	0.311263	0.975442	0.596353	0.430741	0.776383	0.54044	0.517678	0.375576
																		*
Total CG methylation	Pearson Correlation	0.0874814	0.438272	0.276953	0.000800714	-0.0786168	0.392132	0.226049	0.13929	0.306766	0.121165	-0.0613902	0.00285034	-0.526317	0.560494	0.378109	-0.1068	0.147148	0.259599	-0.187905	-0.280034	0.0377909	-0.344842	0.111858	0.1183	-0.322458	0.169898	-0.222105	0.335467	0.124805	0.170302	0.59343	0.0767294	0.290854	-0.355319	-0.103299	-0.0578805	0.384809	0.40988	0.408139	-0.381588	0.862649
variation	Sig. (2-tailed)	0.869113	0.384684	0.595192	0.998799	0.882318	0.44195	0.666702	0.792416	0.554286	0.819141	0.90803	0.995724	0.283422	0.2473	0.459864	0.840408	0.78087	0.619349	0.72146	0.590929	0.943341	0.503241	0.832913	0.823377	0.533077	0.747606	0.672321	0.515675	0.813764	0.747017	0.214346	0.885132	0.576021	0.489452	0.845603	0.913276	0.451277	0.41961	0.421785	0.455399	0.0270024
																																										*
Total CHG methylation	Pearson Correlation	0.109923	0.311546	-0.548688	-0.425655	0.435483	-0.399381	-0.617749	-0.377981	0.745274	0.599801	0.875388	0.608532	0.318794	-0.0386707	-0.797088	0.293641	-0.166445	-0.321831	0.602195	0.516725	0.401339	0.188892	-0.830323	0.241733	-0.192365	0.483184	0.752616	-0.57188	0.309486	-0.468863	0.292246	-0.0307741	-0.735381	0.237214	0.735651	0.426985	0.324904	-0.615138	0.0237902	0.702411	-0.15035
variation	Sig. (2-tailed)	0.835779	0.547801	0.259561	0.400078	0.388069	0.43278	0.191247	0.460029	0.0890639	0.208191	0.0223248	0.199875	0.538009	0.942023	0.0575827	0.572198	0.752639	0.533921	0.205897	0.293897	0.430314	0.720032	0.040743	0.644463	0.715012	0.331628	0.0842282	0.235696	0.550592	0.348242	0.574112	0.953853	0.0957698	0.650853	0.0955844	0.398445	0.529792	0.193676	0.964322	0.119662	0.776175
												*												*
Total epigenetic variation	Pearson Correlation	0.173398	0.66615	-0.210498	-0.359773	0.29667	0.0216797	-0.315713	-0.192277	0.912786	0.619217	0.685058	0.518011	-0.2131	0.481721	-0.328028	0.150667	-0.00590351	-0.0342903	0.337552	0.180598	0.374601	-0.156546	-0.600567	0.313323	-0.458905	0.565179	0.433559	-0.17643	0.376677	-0.240784	0.792222	0.0443652	-0.355857	-0.125236	0.528241	0.308506	0.62839	-0.144764	0.394776	0.244649	0.66448
	Sig. (2-tailed)	0.74251	0.148579	0.688917	0.483625	0.56805	0.967486	0.542164	0.715138	0.0110776	0.189887	0.133163	0.292483	0.685188	0.333312	0.525606	0.775709	0.991145	0.948585	0.512903	0.732048	0.464382	0.7671	0.207456	0.545396	0.359964	0.242498	0.390411	0.738101	0.461707	0.645804	0.0602726	0.933496	0.488746	0.813128	0.281338	0.551922	0.181482	0.784371	0.438598	0.640348	0.149975
										*
Regenerants
		ATM	ATR	DMC1	Rad51	Rad51C	RecA	RecA3	RecA4	RPA1	RPA2	MSH1	MSH2	MSH3-2	MSH4	MSH5	MSH6	MSH7	MutS2A	MutS2B	MLH1	MLH3	HORMA	WD40	PKc	Rad17	Hus1	Mre11	RINT-1	MOB1	CMT3-1	CMT3-2	DRM2-1	DRM2-2	DDM1	MET1-2	DME1	DME2	AGO4-1	AGO4-2	AGO1-1	AGO1-2
Loss	Pearson Correlation	-0.0981793	-0.0376376	-0.183272	-0.196706	0.0931474	-0.119788	-0.211063	-0.141359	-0.551978	-0.100202	-0.399874	-0.299379	-0.239112	-0.241185	-0.36651	-0.272568	-0.258598	-0.278976	-0.119764	-0.159326	-0.15357	-0.346468	-0.303224	-0.113577	0.139219	0.624398	0.0934866	-0.292537	-0.135634	-0.0663597	-0.166296	-0.145966	-0.205387	-0.362199	-0.28466	-0.142933	-0.262909	-0.224242	-0.0535137	0.0674374	-0.312729
	Sig. (2-tailed)	0.853204	0.94357	0.72817	0.708747	0.860683	0.821177	0.688106	0.789374	0.256121	0.850201	0.432159	0.564347	0.648167	0.645237	0.474852	0.601274	0.620749	0.592392	0.821212	0.763033	0.771457	0.501093	0.559103	0.830367	0.792521	0.18512	0.860179	0.573712	0.797796	0.900607	0.752856	0.782606	0.696252	0.48046	0.584543	0.787061	0.614722	0.669275	0.919806	0.898997	0.546199
Gain	Pearson Correlation	-0.24485	-0.592645	-0.570298	-0.234149	-0.484941	-0.358149	-0.351404	-0.188219	0.0563726	-0.3611	-0.225853	-0.303096	-0.382126	-0.270389	0.036479	-0.237926	-0.285357	-0.309661	-0.436615	-0.385093	-0.3089	-0.170338	-0.405945	-0.454341	-0.502984	-0.571999	-0.61394	-0.480117	-0.25176	-0.282243	-0.304394	-0.332487	-0.351202	-0.191435	-0.345453	-0.433155	-0.42125	-0.392881	-0.295673	-0.47133	-0.388365
	Sig. (2-tailed)	0.640065	0.215109	0.237295	0.655195	0.32961	0.485747	0.49459	0.721005	0.915531	0.481893	0.666981	0.559278	0.454709	0.604301	0.945306	0.649846	0.583582	0.550355	0.386694	0.450915	0.551388	0.746964	0.42453	0.365382	0.309149	0.235576	0.194794	0.335161	0.630338	0.587878	0.557511	0.519647	0.494856	0.716356	0.502433	0.390902	0.405501	0.441	0.569415	0.345358	0.446741
Total genetic variation	Pearson Correlation	-0.176275	-0.220367	-0.36374	-0.274625	-0.0524721	-0.233271	-0.325353	-0.203466	-0.552085	-0.213971	-0.481647	-0.401651	-0.363696	-0.331606	-0.366872	-0.354031	-0.354152	-0.382616	-0.257282	-0.282307	-0.253029	-0.409554	-0.437123	-0.25633	-0.0104779	0.468834	-0.0916384	-0.44882	-0.217025	-0.154908	-0.264776	-0.252411	-0.319436	-0.432243	-0.399444	-0.280121	-0.400227	-0.351652	-0.145772	-0.0748221	-0.441541
	Sig. (2-tailed)	0.738327	0.6748	0.478452	0.598419	0.921364	0.656441	0.529191	0.699013	0.256009	0.683941	0.333396	0.429922	0.47851	0.520824	0.474381	0.49114	0.490981	0.454082	0.622592	0.587789	0.628557	0.420017	0.386078	0.623926	0.984284	0.348275	0.862927	0.371975	0.679573	0.769497	0.612118	0.629424	0.537144	0.392015	0.432701	0.590809	0.431714	0.494265	0.782891	0.887976	0.38073
CG hypermethylation	Pearson Correlation	-0.0858626	0.501354	0.717431	0.475661	0.574296	0.810127	0.77463	-0.148716	0.0617713	-0.0113615	0.285267	0.0517895	0.0378374	0.136453	0.0510133	0.0539686	0.0487845	0.0491961	0.153902	-0.0444065	0.146595	0.0633716	-0.351174	-0.0997567	-0.447804	-0.303142	0.0792398	0.581132	0.826863	-0.00674969	-0.0321254	0.0952882	-0.0466335	-0.000506705	0.0766973	0.15824	0.272562	-0.0246771	-0.160594	0.303624	0.77776
	Sig. (2-tailed)	0.871523	0.310978	0.108487	0.340318	0.233262	0.0506552	0.0704643	0.77857	0.907461	0.982958	0.583707	0.922385	0.943271	0.796591	0.923546	0.919126	0.926881	0.926265	0.770969	0.933434	0.781683	0.90507	0.494894	0.850861	0.373192	0.559215	0.881389	0.22643	0.0423698	0.989876	0.951829	0.8575	0.9301	0.99924	0.88518	0.764622	0.601282	0.962992	0.761181	0.558559	0.0685978
																														*
CHG hypermethylation	Pearson Correlation	-0.148312	0.82271	0.883451	0.500414	0.909864	0.994185	0.882939	-0.26445	-0.0624579	-0.00720377	0.0372314	-0.109678	-0.0668759	0.0167187	-0.230292	-0.104257	-0.0929883	-0.107122	0.105901	-0.140585	0.0846826	0.135866	-0.305245	-0.184022	-0.397441	0.0901	0.198909	0.649903	0.991943	-0.0540458	-0.101561	0.0410437	-0.149651	-0.238077	-0.0663101	0.146159	0.196301	-0.122268	-0.237673	0.490423	0.808417
	Sig. (2-tailed)	0.779163	0.0443614	0.0195841	0.312035	0.0118206	5.06265e-05	0.0197528	0.612572	0.906435	0.989195	0.944179	0.836143	0.899836	0.974924	0.660669	0.844181	0.86092	0.839931	0.841742	0.790512	0.87328	0.797455	0.556354	0.727083	0.435228	0.865216	0.705571	0.162396	9.71055e-05	0.91901	0.848182	0.938469	0.777199	0.649632	0.900681	0.782322	0.709331	0.817511	0.650204	0.323342	0.0515402
			*	*		*	**	*																						**
Total hypermethylation	Pearson Correlation	-0.114259	0.650689	0.819316	0.510746	0.732975	0.923877	0.857641	-0.20078	0.0178325	-0.0103925	0.206276	-0.00685784	3.34373e-05	0.0982543	-0.0532767	-0.00332749	-0.00253076	-0.00763187	0.143941	-0.0834006	0.130946	0.0943766	-0.352645	-0.137204	-0.452803	-0.169862	0.129052	0.638658	0.934295	-0.0251111	-0.0602806	0.0797885	-0.0883503	-0.0909345	0.0264184	0.162181	0.25825	-0.0631442	-0.198589	0.391088	0.831392
	Sig. (2-tailed)	0.829358	0.161716	0.0460208	0.300498	0.0974341	0.00847142	0.0289566	0.702877	0.973254	0.984412	0.694974	0.989713	0.99995	0.853093	0.920161	0.995009	0.996204	0.988552	0.78558	0.875189	0.804704	0.858855	0.492959	0.795485	0.367215	0.747657	0.807496	0.172262	0.00633388	0.962341	0.909689	0.880571	0.867819	0.863974	0.960382	0.758861	0.621237	0.90541	0.706032	0.443276	0.0402464
				*			**	*																						**												*
CG hypomethylation	Pearson Correlation	-0.22135	-0.870147	-0.538864	-0.539349	-0.822242	-0.538261	-0.587389	-0.116629	-0.21332	-0.364157	0.404909	0.416248	0.338411	0.400252	0.670123	0.462568	0.425151	0.410457	0.21476	0.344971	0.339087	-0.518074	-0.0469775	0.159202	-0.0198998	-0.578821	-0.288898	-0.583683	-0.550143	0.391134	0.387312	0.335368	0.381101	0.529341	0.369763	0.219929	0.217119	0.340038	0.431612	-0.0609172	-0.194744
	Sig. (2-tailed)	0.673397	0.0241979	0.269941	0.269424	0.0445883	0.270583	0.220249	0.825849	0.684874	0.477911	0.425829	0.411688	0.511761	0.431682	0.14528	0.355635	0.400697	0.41889	0.682812	0.503071	0.510864	0.292414	0.929586	0.763215	0.970154	0.228731	0.578708	0.223902	0.258038	0.443218	0.448083	0.515808	0.456023	0.28015	0.470634	0.675426	0.679439	0.509602	0.392785	0.908737	0.711577
			*			*
CHG hypomethylation	Pearson Correlation	-0.187678	0.788224	0.672747	0.473673	0.909079	0.873542	0.771413	-0.312102	-0.0376839	-0.057576	-0.327731	-0.451649	-0.40413	-0.309758	-0.521036	-0.429214	-0.423081	-0.447277	-0.218407	-0.458185	-0.22575	0.20163	-0.434935	-0.454421	-0.525183	0.181249	0.018447	0.500505	0.918488	-0.331914	-0.395287	-0.268011	-0.468213	-0.571928	-0.413187	-0.176533	-0.159687	-0.451307	-0.50985	0.263045	0.525019
	Sig. (2-tailed)	0.721789	0.0625245	0.143118	0.342628	0.0120241	0.0229763	0.072406	0.547048	0.943501	0.913731	0.526004	0.368592	0.426806	0.550224	0.289171	0.395715	0.403244	0.373825	0.677599	0.360816	0.667127	0.701653	0.388736	0.365287	0.284653	0.731104	0.972333	0.311932	0.00969558	0.520412	0.437952	0.607609	0.349003	0.235647	0.41549	0.737952	0.762505	0.369	0.301492	0.614533	0.284831
						*	*																							**
Total hypomethylation	Pearson Correlation	-0.323906	-0.77897	-0.422595	-0.48766	-0.682879	-0.356833	-0.448314	-0.239735	-0.265772	-0.451509	0.375134	0.34847	0.271341	0.375421	0.627762	0.410796	0.368307	0.343002	0.184526	0.261628	0.329929	-0.550497	-0.196733	0.0420316	-0.193782	-0.629307	-0.337426	-0.531666	-0.356398	0.357405	0.332332	0.311819	0.301327	0.443935	0.305674	0.204234	0.206351	0.257993	0.347878	0.0128009	-0.0614097
	Sig. (2-tailed)	0.531132	0.0678821	0.403842	0.326495	0.134903	0.487468	0.372582	0.647287	0.610728	0.368759	0.463695	0.498452	0.602977	0.463325	0.182052	0.418467	0.47252	0.505674	0.726353	0.616512	0.523064	0.257668	0.708708	0.93699	0.712966	0.180651	0.51307	0.277644	0.488038	0.48672	0.519854	0.547431	0.56169	0.377842	0.55577	0.697909	0.694866	0.621597	0.499233	0.9808	0.908001
Total CG methylation	Pearson Correlation	-0.238299	-0.510659	-0.109528	-0.232762	-0.431474	-0.0619123	-0.123153	-0.17812	-0.156245	-0.326059	0.501033	0.392411	0.316863	0.421347	0.615307	0.434258	0.398715	0.386	0.267064	0.280857	0.372701	-0.423474	-0.219698	0.0893517	-0.244966	-0.663074	-0.213846	-0.218181	-0.0638625	0.340587	0.324335	0.343369	0.311504	0.465315	0.364177	0.273813	0.329412	0.28654	0.298043	0.100648	0.223781
variation	Sig. (2-tailed)	0.649318	0.300595	0.836365	0.657162	0.392952	0.90725	0.816204	0.735645	0.767539	0.528244	0.311339	0.441597	0.540612	0.405381	0.193518	0.38956	0.433621	0.449757	0.608929	0.589792	0.466834	0.40276	0.675756	0.866329	0.639901	0.151155	0.684121	0.677922	0.904336	0.508874	0.530556	0.505188	0.547858	0.352402	0.477884	0.599545	0.523755	0.581954	0.566173	0.849538	0.669932
Total CHG methylation	Pearson Correlation	-0.169655	0.823663	0.803809	0.498316	0.928268	0.958658	0.849352	-0.292038	-0.0522395	-0.0307486	-0.131513	-0.270774	-0.224899	-0.134574	-0.370083	-0.257339	-0.248223	-0.267323	-0.0425446	-0.291	-0.0577564	0.169214	-0.371778	-0.313409	-0.464971	0.134294	0.119194	0.593919	0.978287	-0.184221	-0.240082	-0.101655	-0.300699	-0.398051	-0.228791	-0.000705529	0.0350054	-0.277618	-0.368993	0.39493	0.693463
variation	Sig. (2-tailed)	0.747959	0.0439006	0.0539605	0.314397	0.00753377	0.00252846	0.0323329	0.574397	0.921712	0.953892	0.803867	0.603765	0.66834	0.799358	0.470219	0.622512	0.635312	0.608568	0.936222	0.575821	0.913462	0.748602	0.468027	0.545278	0.352807	0.79977	0.822056	0.213871	0.00070208	0.726794	0.646796	0.848042	0.562545	0.434459	0.662802	0.998942	0.947513	0.594271	0.471631	0.438404	0.126545
			*			**	**	*																						**
Total epigenetic variation	Pearson Correlation	-0.315276	-0.0828168	0.295381	0.0236094	0.0460281	0.418769	0.304938	-0.318158	-0.177258	-0.330829	0.419104	0.244472	0.194283	0.340476	0.410548	0.291669	0.261832	0.239993	0.237152	0.12644	0.331765	-0.325238	-0.398201	-0.0700384	-0.469182	-0.574497	-0.14739	0.0854532	0.426683	0.237548	0.193931	0.281466	0.151249	0.25146	0.238118	0.264573	0.336198	0.13862	0.104126	0.294575	0.562774
	Sig. (2-tailed)	0.542755	0.876059	0.569814	0.964593	0.931007	0.408565	0.556771	0.538866	0.736898	0.521861	0.408152	0.640597	0.712242	0.509021	0.418777	0.574902	0.616228	0.646922	0.650941	0.81135	0.52061	0.529345	0.434269	0.895114	0.347868	0.23306	0.780517	0.872132	0.398816	0.650381	0.71275	0.58895	0.774856	0.630761	0.649574	0.612401	0.514703	0.793401	0.844376	0.570918	0.244958
Cells with P values less than 0.05 are highlighted in red
* and ** denote statistical significance at the 0.05 and 0.01 levels, respectively
